# Supplementary material for: GelMA–GelDopa–Sr double-network hydrogel promotes skin regeneration by enhancing angiogenesis and macrophage polarization
Source: Front Bioeng Biotechnol. 2026 Jan 7;13:1722918. doi: 10.3389/fbioe.2025.1722918 (PMC12819710; doi:10.3389/fbioe.2025.1722918)
Supplement: Supplementary file 1 [file Presentation1.zip]

Archive with 8 entries (6 files):
- Supplementary material presentation/Figures/
- Supplementary material presentation/Figures/Figure S1.jpg
- Supplementary material presentation/Figures/Figure S2.jpg
- Supplementary material presentation/Figures/Figure S3.jpg
- Supplementary material presentation/Figures/Figure S4.jpg
- Supplementary material presentation/Figures.zip
- Supplementary material presentation/Supplementary materials.docx
- Supplementary material presentation/
